# Supplementary material for: Relative validity of a brief dietary survey to assess food intake and adherence to national dietary guidelines among Sri Lankan adults
Source: BMC Nutr. 2020 Nov 26;6:68. doi: 10.1186/s40795-020-00391-2 (PMC7690106; doi:10.1186/s40795-020-00391-2)
Supplement: Supplementary file 1 — Additional file 1: Fig. S1. Sri Lankan Brief Dietary Survey. Table S2. Cohen’s kappa for agreement between achievement of the Sri Lankan Food Based Dietary Guideline recommendations calculated from the SLBDS and 24DR, by participant sex. Table S3. Cohen’s kappa for agreement between number of participants reporting consumption > 0 in both the SLBDS and 24DR, by participant sex. Table S4. Cohen’s kappa for agreement between number of participants reporting consumption of fast food and salt intake in both the SLBDS and 24DR, by participant sex. Table S5. Cohen’s kappa for agreement between number of participants reporting cooking oil and coconut consumption data in both the SLBDS and 24DR. Table S6. Cohen’s kappa for agreement between number of participants reporting cooking oil and coconut consumption data in both the SLBDS and 24DR, by participant sex. Table S7. Number of participants that reported zero consumption on the SLBDS and 24DR. [file 40795_2020_391_MOESM1_ESM.docx]

Supplementary materials 
Figure S1. Sri Lankan Brief Dietary Survey
About you:
Sex:
Age:

Grama Niladari division: 


Are you a vegetarian? Yes / No
Are you on a special diet?  Yes / No 
If yes, what is the diet name:
Ethnicity:
What was the day yesterday? (Please circle)  Monday / Tuesday / Wednesday / Thursday / Friday / Saturday / Sunday
Please tell us about what you ate yesterday…
Name of food group
Did you consume this food group? (Please circle)
How much did you consume?
[1 cup = 200ml tea cup]
Rice, bread, other cereals and yams
Yes / No
Number of coconut spoons of rice = ______ 
Number of pieces of milk rice = ______
Number of bread slices =______ 
Number of hoppers = ______ and string hoppers = ______
Number of roti = ______ , dosa = ______ and pittu = ______
Number of coconut spoons of pasta/noodles = ______
Number of coconut spoons of yams/potatos/jackfruit = ______
Fruits
Yes / No
Number of medium size fruit  = ______
Number of pieces of large fruit = ______
Number of cups of fruit salad =______
Number of glasses of fresh fruit juice = ______ 
Vegetables
Yes / No
Number of tablespoons of cooked vegetables =______ 
Number of tablespoons of dark green leaves (Mallums) =______ 
Fish, pulses, meat and eggs

Yes / No
Number of pieces of meat/poultry/fresh fish = ______ 
(1 piece is approximately the size of a small matchbox)
Number of coconut spoons of cooked pulses =______ 
(Examples: Chickpea, green gram, cowpea, soy bean, ulundu, lentil)
Number of whole eggs =______
Pieces/small squares of dried fish = ______ 
Milk or milk products

Yes / No
Number of cups of fresh milk = ______ 
Number of cups of yoghurt = ______ 
Number of cups of curd = ______
Number of teaspoons of milk powder =______ 
Nuts and oil seeds

Yes / No
Number of handfuls of nuts = ______ 
Type(s) of oil added to cooking = ________________
Was this oil reheated oil?  Yes / No
(If known) number of tablespoons of oil added to cooking = _______
Per household:
Number of whole coconuts = ______
Number of packets of coconut powder = ______
How many people did you cook for? ______
Sweetened drinks, sweets and desserts

Yes / No
Number of glasses of sweet fizzy drink = ______ 
Number of medium size sweets = ______
Number of medium size desserts (ice cream, pudding) = ______
Fast food
Did you eat Western fast food yesterday?  Yes / No
(Examples: French fries, pizza, McDonald’s, KFC, pattie, cutlet, Chinese roll, pastries)
Did you eat Local fast food yesterday?  Yes / No
(Examples: samosa, papadam, egg role, wadai, murukku, manioc chips)
Salt 

Yesterday, during cooking or after, did you add salt, sauce/ketchup or chutney/chilli paste to your 
Breakfast  Yes / No  Lunch  Yes / No  Dinner  Yes / No   Snack  Yes / No 
Total pinches of salt added = ______
Tea
How many cups of tea did you have yesterday? ______ 
How many teaspoons of sugar did you add to each cup? ______
How many pieces of Jaggery did you have with each cup? ______
Would you consider yesterday a ‘typical day’ that represents the type and amount of food you usually consume?
Please circle one response: Yes / No / to some extent  
Please explain your response:

Table S2. Cohen's kappa for agreement between achievement of the Sri Lankan Food Based Dietary Guideline recommendations calculated from the SLBDS and 24DR, by participant sex
Food groups
Female (n=62)
Male (n=32)
% female participants who achieved SLFBDG recommendation (95% CI)
κ value 
(95% CI)
% male participants who achieved SLFBDG recommendation (95% CI)
κ value 
(95% CI)
SLBDS
24DR
SLBDS
24DR

Rice, bread, other cereals and yams
43.6
 (31.2, 55.9)
68.6 
(57.2, 80.3)
0.74 
(0.57, 0.91)
46.8 
(29.5, 64.1)
78.1 
(63.8, 92.5)
0.76 
(0.51, 1.00)
Fruit
17.7 
(8.2, 27.3)
34.4
 (22.6, 46.2)
0.76 
(0.54, 0.98)
14.5 
(2.3, 26.7)
28.1 
(12.6, 43.7)
0.86 
(0.66, 1.00)
Vegetables
6.5
 (0.2, 12.6)
9.4 
(2.1, 16.6)
0.45 
(0.09, 0.81)
12.9 
(1.3, 24.5)
12.5 
(1.0, 24.0)
0.84 
(0.54, 1.00)
Fish, pulses, meat and eggs
59.7 
(47.5, 71.9)
75.0 
(64.2, 85.8)
0.60
 (0.40, 0.80)
75.8 
(61.0, 90.6)
84.4 
(71.8, 97.0)
0.71 
(0.42, 1.00)
Milk and dairy products
35.5
 (23.6, 47.4)
31.3 
(19.7, 42.8)
0.60
(0.40, 0.80)
33.9 
(17.5, 50.3)
25.0 
(10.0, 40.0)
0.69 
(0.42, 0.97)

Table S3. Cohen's kappa for agreement between number of participants reporting consumption > 0 in both the SLBDS and 24DR, by participant sex	
Food and beverage item
Female (n=62)
Male (n=32)
% female participants that reported consumption > 0 servings (95% CI)
κ value (95% CI)
% male participants that reported consumption > 0 servings (95% CI)
κ value 
(95% CI)
SLBDS
24DR
SLBDS
24DR
Medium size desserts
19.4 
(9.5, 29.2)
19.4 
(9.5, 29.2)
0.8 
(0.6, 1.0)
12.5 
(1.0, 24.0)
12.5 
(1.0, 24.0)
1.00 
(1.00, 1.00)
Medium size sweets
32.3 
(20.6, 43.9)
30.7 
(19.2, 42.1)
0.6 
(0.4, 0.8)
37.5 
(20.7, 54.3)
34.4 
(17.9, 50.8)
0.93 
(0.80, 1.00)
Sweet fizzy drinks
16.1 
(7.0, 25.3)
8.1 
(1.3, 14.8)
0.6 
(0.3, 0.9)
21.9 
(7.6, 36.2)
18.8 
(5.2, 32.3)
0.90 
(0.72, 1.00)
Jaggery
6.5 
(0.3, 12.6)
4.8 
(0.0, 10.2)
0.9 
(0.6, 1.0)
0.0 
(0.0, 0.0)
0.0 
(0.0, 0.0)
 -
Sugar
61.3 
(49.2, 73.4)
69.4 
(57.9, 80.8)
0.8 
(0.6, 0.9)
75.0 
(60.0, 90.0)
68.8 
(52.7, 84.8)
0.85 
(0.64, 1.00)
Tea/coffee
77.4 
(67.0, 87.8)
82.3 
(72.8, 91.8)
0.8 
(0.5, 1.0)
90.6
(80.5, 100.0)
84.4 
(71.8, 97.0)
0.72 
(0.35, 1.00)
 
Table S4. Cohen's kappa for agreement between number of participants reporting consumption of fast food and salt intake in both the SLBDS and 24DR, by participant sex
Food and beverage item
Female (n=62)
Male (n=32)
% female participants that reported consumption > 0 servings (95% CI)
κ value
 (95% CI)
% male participants that reported consumption > 0 servings (95% CI)
κ value (95% CI)
SLBDS
24DR
SLBDS
24DR
Fast food
38.7
(26.6, 50.8)
53.1
(40.7, 65.6)
0.76
(0.59, 0.93)
37.1
(20.4, 53.8)
53.1
(35.8, 70.4)
0.87
(0.71, 1.00)
Western
21.0
(10.8, 31.1)
12.9
(4.6, 21.2)
0.72
(0.49, 0.950
12.0
(0.7, 23.3)
10.0
(-0.4, 20.4)
0.86
(0.68, 1.00)
Local
15.0
(6.1, 23.9)
18.0
(8.4, 27.6)
0.79
(0.62, 0.97)
9.0
(-0.9, 18.9)
9.0
(-0.9, 18.9)
0.85
(0.64, 1.00)
Added salt


Breakfast
93.6
(87.4, 99.7)
100.0
(100.0, 100.0)
0.15
(0.01, 0.28)
53.2
(35.9, 70.5)
50.0
(32.7, 67.3)
0.00
(0.00, 0.00)
Lunch
93.6
(87.4, 99.7)
100.0
(100.0, 100.0)
0.08
(0.00, 0.17)
38.7
(21.8, 55.6)
50.0
(32.7, 67.3)
0.00 
(0.00, 0.00)
Dinner
93.6
(87.4, 99.7)
100.0
(100.0, 100.0)
0.04
(-0.06, 0.14)
41.9
(24.8, 59.0)
46.9
(29.6, 64.2)
0.00
(0.00, 0.00)
Snack
95.2
(89.8, 100.0)
100.0
(100.0, 100.0)
0.04
(-0.01, 0.10)
30.7
(14.7, 46.6)
21.9
(07.6, 36.2)
0.00
(0.00, 0.00)

Table S5. Cohen's kappa for agreement between number of participants reporting cooking oil and coconut consumption data in both the SLBDS and 24DR
 
Total (N=94)
 
% participants that reported consumption data
(95% CI)
κ value (95% CI)
 
SLBDS
24DR
Oil (used in cooking)
Amount
70.2 (61.0, 79.5)
0.0 (0.0, 0.0)
0.00 (0.00, 0.00)
Method
71.3 (62.1, 80.4)
96.8 (93.3, 100.0)
0.15 (-0.00, 0.31)
Reheated
80.6 (72.9, 88.8)
0.0 (0.0, 0.0)
0.00 (0.00, 0.00)
Coconut(s) (used in cooking)
Whole coconut(s)
87.2 (80.5, 94.0)
0.0 (0.0, 0.0)
0.00 (-3.5e-10, 3.5e-10)
Coconut powder 
92.6 (87.3, 97.9)
0.0 (0.0, 0.0)
0.00 (0.00, 0.00)

Table S6. Cohen's kappa for agreement between number of participants reporting cooking oil and coconut consumption data in both the SLBDS and 24DR, by participant sex
 
Female (n=62)
Male (n=32)
 
% female participants that reported consumption data 
(95% CI)
κ value 
(95% CI)
% male participants that reported consumption data (95% CI)
κ value 
(95% CI)
 
SLBDS
24DR
SLBDS
24DR
Oil (used in cooking)  
Amount
83.9 
(74.1, 93.0)
0.0 
(0.0, 0.0)
0.0 
(0.0, 0.0)
43.8 
(26.6, 60.9)
0.0 
(0.0, 0.0)
0.0 
(0.0, 0.0)
Method
67.7
(56.1, 79.4)
98.4
 (95.3, 100.0)
0.1
(-0.1, 0.2)
78.1 
(63.8, 92.5)
93.8 
(85.4, 100.0)
0.38
 (-0.01, 0.78)
Reheated
87.1 
(78.8, 95.4)
0.0 
(0.0, 0.0)
0.0 
(0.0, 0.0)
68.8 
(52.7, 84.8)
0.0 
(0.0, 0.0)
0.0 
(0.0, 0.0)
Coconut(s) (used in cooking) 
Whole coconut(s)
98.4 
(95.3, 100.0)
0.0 
(0.0, 0.0)
0.0 
(0.0, 0.0)
65.6 
(49.2, 82.1)
0.0 
(0.0, 0.0)
0.0 
(0.0, 0.0)
Coconut powder 
96.8 
(92.4, 100.0)
0.0 
(0.0, 0.0)
0.0 
(0.0, 0.0)
84.4 
(71.8, 97.0)
0.0 
(0.0, 0.0)
0.0 
(0.0, 0.0)

Table S7. Number of participants that reported zero consumption on the SLBDS and 24DR
Food and beverage item 
Total (N=94)
Number of participants that reported zero consumption
SLBDS
24DR
Rice, bread, other cereals and yams
Bread
65.0
64.0
Dosa
85.0
85.0
Hoppers
88.0
88.0
Milk rice
91.0
91.0
Pasta/noodles
90.0
91.0
Pittu
92.0
91.0
Rice
2.0
1.0
Roti
78.0
78.0
String hoppers
76.0
74.0
Yam/potato/jackfruit/breadfruit
57.0
50.0
Fruit
Fruit juice
85.0
86.0
Fruit salad
92.0
93.0
Medium size fruit
54.0
60.0
Pieces large fruit
84.0
88.0
Vegetables
Cooked vegetables
20.0
17.0
Raw vegetables
53.0
50.0
Fish, pulses, meat and eggs
Cooked pulses
33.0
26.0
Dried fish
79.0
79.0
Dry sprat
84.0
80.0
Meat/poultry/fresh fish
18.0
18.0
Whole eggs
64.0
66.0
Milk and dairy products
Cheese
91.0
91.0
Curd
91.0
92.0
Fresh milk
80.0
81.0
Milk powder 
34.0
33.0
Yoghurt
84.0
92.0
Nuts and oil seeds
Nuts
83.0
86.0
Other
Medium size desserts
78.0
78.0
Medium size sweets
62.0
64.0
Sweet fizzy drinks
77.0
83.0
Jaggery
90.0
91.0
Sugar
32.0
29.0
Tea/coffee
17.0
16.0
